# Supplementary material for: Microbacterium Cluster EA Bacteriophages: Phylogenomic Relationships and Host Range Predictions
Source: Microorganisms. 2023 Jan 10;11(1):170. doi: 10.3390/microorganisms11010170 (PMC9863963; doi:10.3390/microorganisms11010170)
Supplement: Supplementary file 1 [file microorganisms-11-00170-s001.zip]

Archive with 2 entries (2 files):
- microorganisms-2098370-SuppFigures.pdf
- microorganisms-2098370-SuppTable.pdf
